# Supplementary material for: Restorative Effects of Synbiotics on Colonic Ultrastructure and Oxidative Stress in Dogs with Chronic Enteropathy
Source: Antioxidants (Basel). 2025 Jun 13;14(6):727. doi: 10.3390/antiox14060727 (PMC12189513; doi:10.3390/antiox14060727)
Supplement: Supplementary file 1 [file antioxidants-14-00727-s001.zip]

Archive with 2 entries (2 files):
- antioxidants-3618356-supplementary.pdf
- antioxidants-3618356-supplementary.xlsx
