# Supplementary material for: Restorative Effects of Synbiotics on Colonic Ultrastructure and Oxidative Stress in Dogs with Chronic Enteropathy
Source: Antioxidants (Basel). 2025 Jun 13;14(6):727. doi: 10.3390/antiox14060727 (PMC12189513; doi:10.3390/antiox14060727)
Supplement: Supplementary file 1 [file antioxidants-14-00727-s001.zip › antioxidants-3618356-supplementary.xlsx]

## Sheet: Supplemental Table S1
Supplemental Table S1. Baseline parameters of dogs with CE completing the treatment trial.
		General information									CBC																																				Chemistry
		Age	Gender	Weight	BCS	CCECAI (canine chronic enteropathy clinical activity index)	Treatment	PLE ?	Immunosuppressor?	rescued?	WBC		RBC		Hemoglobin		Hematocrit		MCV		MCH		MCHC		RDW		Platelet		MPV		Neutrophil		Band Neutrophil		Lymphocyte		Monocyte		Eosinophil		Basophil		Absolute LUC		Nucleated RBC		Sodium		Potassium
		value	M, MC, F, FC	value	value	value	A or B	0 or 1	0 or 1	0 or 1	value	0 or 1	value	0 or 1	value	0 or 1	value	0 or 1	value	0 or 1	value	0 or 1	value	0 or 1	value	0 or 1	value	0 or 1	value	0 or 1	value	0 or 1	value	0 or 1	value	0 or 1	value	0 or 1	value	0 or 1	value	0 or 1	value	0 or 1	value	0 or 1	value	0 or 1	value
Dog 1 739008	Visit 1	10.9		5.9 kg	5	4	B	0	0	0
	Visit 2	10.99	F	5.9kg	5	2	B	0	1 cyclosporine	1	9.23	0	6.58	0	15	0	45.3	0	68.8	0	22.8	0	33.1	0	12.9	0	482	0	8.7	0	6	0	0	0	2.77	0	0.37	0	0.09	0	0	0	0		0		144	0	4.2
	Visit 3	11.07	F	5.9kg	5	2	B	0	1 cyclosporine	1	8.88	0	7.62	0	17.5	0	52.7	0	69.1	0	22.9	0	33.1	0	12.7	0	327	0	8.6	0	5.59	0	0	0	2.84	0	0.36	0	0.09	0	0	0	0		0		143	0	4.4
Dog 2 740137	Visit 1	8.92	M	41.7kg	5	11	A	0	0	0	8.22	0	5.43	1	13.6	0	39.4	0	72.7	0	25.1	0	34.5	0	12.1	0	258	0	8.8	0	5.84	0	0.0822	0	1.32	0	0.58	0	0.41	0	0	0	0		0		141	0	4.5
	Visit 2	8.98	M	41.9kg	4	1	A		0	0	6.82	0	5.87	0	15	0	42.3	0	72	0	25.5	0	35.4	0	12.5	0	263	0	8.4	0	4.57	0	0	0	1.71	0	0.2	0	0.34	0	0	0	0		0		142	0	4.5
	Visit 3	9.05	M	42.3kg	5	0	A	0	0	0	6.9	0	5.3	1	13.2	0	37.8	0	71.2	0	24.8	0	34.9	0	11.9	0	211	0	8.8	0	3.17	0	0	0	2.69	0	0.35	0	0.69	0	0	0	0		0		142	0	4.6
Dog 3 742111	Visit 1	9	F	14.5kg	5	7	A	0	0	0	11.1	0	7.05	0	17	0	49.7	0	70.5	0	24.1	0	34.2	0	13.1	0	343	0	8.6	0	7.88	0	0	0	1.33	0	0	1	1.89	1	0	0	0		0		147	0	3.9
	Visit 2	9.1		14.6	5	1	A		0	0
	Visit 3	9.16	F	13.9 kg	5	1	A	0	0	0	11.6	0	6.61	0	15.9	0	46.1	0	69.7	0	24.1	0	34.6	0	11.6	0	458	0	8.2	0	7.19	0	0	0	1.74	0	0.93	0	1.74	1	0	0			0		144	0	4.4
Dog 4 744021	Visit 1	2.14	M	29kg	2	10	B	0	0	0	11.78	0	6.28	0	12.8	0	38	0	60.6	0	20.3	0	33.6	0	14	0	385	0	8.3	0	6.95	0	0	0	2.24	0	0.71	0	1.88	1	0	0	0		0		143	0	4.4
	Visit 2	2.21	M	29kg	2	2	B		0	0	6.15	0	5.97	0	12.8	0	38.1	0	63.8	0	21.4	0	33.6	0	14.5	0	346	0	9.3	0	2.64	1	0	0	2.4	0	0.37	0	0.74	0	0	0	0		0		142	0	4.8
	Visit 3	2.28	M	28kg	2	1	B	0	0	0	6.44	0	6.39	0	13.6	0	40.9	0	64	0	21.3	0	33.3	0	13.4	0	253	0	7.5	0	3.16	0	0	0	2.45	0	0.64	0	0.19	0	0	0	0		0		141	0	4.7
Dog 5 744126	Visit 1	12.37	F	10.2kg	5	4	A	0	0	0	5.89	1	4.99	1	12.6	0	35.7	1	71.5	0	25.3	0	35.3	0	12.4	0	134	1	14.4	1	3.71	0	0	0	0.77	1	0.35	0	1.06	1	0	0	0		1		141	0	4.3
	Visit 2	12.42	F		5	1	A		0	0	5.88	1	6.44	0	16.3	0	47.1	0	73.1	0	25.2	0	34.5	0	13	0	187	1	16.5	1	3.18	0	0.1176	0	1.88	0	0.24	0	0.47	0	0	0	0		1		140	1	4.5
	Visit 3	12.51	F	11.3kg	5	0	A	0	0	0	5.18	1	5.87	0	14.9	0	43.1	0	73.5	0	25.4	0	34.5	0	13	0	169	1	17.4	1	2.28	1	0	0	1.92	0	0.52	0	0.47	0	0	0	0		1		140	1	4.7
Dog 6 739065	Visit 1	5.9	M	33kg	5	4	B	0	0	0	8.65	0	6.54	0	15.5	0	45.3	0	69.2	0	23.7	0	34.2	0	13.9	0	277	0	12.8	1	7.09	0	0	0	0.78	1	0.52	0	0.26	0	0	0	0		0		145	0	4.2
	Visit 2	5.97	M		5	2	B	0	0	0	8.01	0	6.27	0	15.2	0	45.1	0	72	0	24.3	0	33.8	0	12.6	0	278	0	12.5	1	5.61	0	0	0	0.48	1	0.24	0	1.68	1	0	0	0		0		143	0	4.7
	Visit 3	6.04	M	33kg	5	1	B	0	0	0	7.69	0	6.05	0	14.8	0	43.1	0	71.2	0	24.5	0	34.4	0	12	0	252	0	9.9	0	6.23	0	0	0	0.77	1	0.46	0	0.23	0	0	0	0		0		143	0	4.2
Dog 7 743897	Visit 1	3.86	F	18.4kg	4	9	B	0	0	0	8.94	0	6.71	0	16.3	0	48.6	0	72.4	0	24.4	0	33.7	0	13	0	565	1	7.9	0	7.06	0	0	0	1.52	0	0.18	0	0.18	0	0	0	0		0		140	1	4.6
	Visit 2	3.92	F		5	4	B	0	1 cyclosporine	1	8.3	0	7.12	0	17.5	0	51.3	0	72	0	24.6	0	34.2	0	12.2	0	590	1	7.2	0	5.89	0	0	0	2.08	0	0.33	0	0	0	0	0	0		0		140	1	5.1
	Visit 3	3.99	F	17.2kg	5	4	B	0	1 cyclosporine	1	7.29	0	7.56	0	18.1	1	53.4	0	70.6	0	24	0	34	0	12.3	0	382	0	7.7	0	4.37	0	0	0	2.33	0	0.51	0	0.07	0	0	0	0		0		139	1	4.8
Dog 8 746497	Visit 1	5.8	M	6.8kg	6	7	B	0	0	0
	Visit 2	5.85	M	7.02kg	6	2	B	0	0	0	8.42	0	7.28	0	17.3	0	52.2	0	71.7	0	23.8	0	33.2	0	12.5	0	267	0	10.2	0	6.15	0	0	0	1.6	0	1.11	0	0.08	0	0	0	0		0		142	0	4.8
	Visit 3	5.92	M	7.14kg	6	2	B	0	0	0	7.67	0	7.58	0	18.5	1	54.3	0	71.7	0	24.4	0	34.1	0	12.9	0	244	0	10.4	0	5.06	0	0	0	1.46	0	0.69	0	0.46	0	0	0	0		1		141	0	4.6
Dog 9 748133	Visit 1	12.97	F	8.6kg	4	6	B	1	0	0	4.5	1	6.65	0	16.2	0	48.3	0	72.6	0	24.4	0	33.6	0	12.2	0	379	0	8.4	0	3.11	0	0	0	0.77	1	0.36	0	0.27	0	0	0	0		1		141	0	4.4
	Visit 2	13.02	F	8.3kg	5	3	B	1	1 cyclosporine	1	3.59	1	6.94	0	17	0	50.2	0	72.3	0	24.6	0	34	0	11.5	1	324	0	8.5	0	2.69	1	0	0	0.54	1	0.25	0	0.11	0	0	0	0		0		142	1	4.6
	Visit 3	13.08	F	7.87kg	3	3	B	1	1 cyclosporine	1	2.7	1	6.81	0	16.9	0	49.4	0	72.5	0	24.8	0	34.2	0	11.5	1	307	0	8.7	0	1.86	1	0	0	0.41	1	0.24	0	0.19	0	0	0	0		1		140	1	4.9
Dog 10 748308	Visit 1	1.02	M	19.4kg	5	7	B	0		0	6.79	0	4.7	1	11.2	1	32.2	1	68.5	0	23.8	0	34.7	0	13.1	0	128	1	9.3	0	3.67	0	0	0	2.78	0	0.2	0	0.14	0	0	0	0		0		140	1	4.1
	Visit 2	1.08	M	19kg	5	3	B	0	0	0	6.76	0	5.66	0	13.5	0	39.4	0	69.5	0	23.8	0	34.2	0	12.2	0	195	1	10.8	0	3.31	0	0.0676	0	2.16	0	0.14	1	1.08	1	0	0	0		0		140	1	4.6
	Visit 3	1.16	M	19kg	5	4	B	0	0	0	11.27	0	5.26	1	12.4	0	37	0	70.5	0	23.6	0	33.5	0	12.3	0	158	1	13.6	1	8.45	0	0	0	2.14	0	0.34	0	0.34	0	0	0	0		0		140	1	4.3
Dog 11 724622	Visit 1	4.7	M	51kg	7	8	B	0	0	0	8.19	0	7.16	0	18.3	1	52.7	0	73.5	0	25.5	0	34.7	0	12.5	0	181	1	9.5	0	7.29	0	0	0	0.33	1	0.25	0	0.33	0	0	0	0		0		141	0	4.6
	Visit 2	4.74	M	52kg	6	3	B	0	0	0	8.76	0	7.4	0	18.7	1	54.6	0	73.7	0	25.3	0	34.3	0	12.8	0	238	0	11.9	1	6.92	0	0	0	0.88	1	0.44	0	0.53	0	0	0	0		0		143	0	4.8
	Visit 3	4.81	M	52kg	6	2	B	0	0	0	9.33	0	7.73	0	19.6	1	57.3	1	74.1	0	25.3	0	34.2	0	12.9	0	227	0	10.3	0	6.9	0	0	0	1.21	0	0.37	0	0.84	1	0	0	0		0		143	0	4.8
Dog 12 752112	Visit 1	4.19	M	25.2kg	6	10	A	0	0	0	6.97	0	5.96	0	14.1	0	42.1	0	70.6	0	23.7	0	33.5	0	13.3	0	305	0	8.6	0	4.95	0	0	0	1.74	0	0.28	0	0	0	0	0	0		0		139	1	5.1
	Visit 2	4.2	M	25	5	0	A	0	0	0
	Visit 3	4.3	M	24.4kg	5	1	A	0	0	0	5.37	1	5.56	0	13.1	0	38.6	0	69.4	0	23.6	0	34	0	13	0	308	0	7.2	0	3.65	0	0	0	1.56	0	0.16	0	0	0	0	0	0		0		140	1	5.3
Dog 13 707984	Visit 1	11.73	F	7.3kg	5	3	A	0	0	0																																					140	1	4.5
	Visit 2	11.77	F	6.9kg	4	1	A	0	0	0	5.51	1	7.19	0	16.6	0	49.1	0	68.3	0	23.1	0	33.8	0	13.4	0	360	0	8.8	0	4.46	0	0	0	0.66	1	0.22	0	0.17	0	0	0	0		0		139	1	4.6
	Visit 3	11.86	F	6.8kg	4	1	A	0	0	0	6.11	0	7.08	0	16.1	0	48.4	0	68.3	0	22.8	0	33.3	0	14.2	0	348	0	11	0	4.58	0	0	0	1.28	0	0.12	1	0.12	0	0	0	0		0		140	1	4.4
Dog 14 752971	Visit 1	7.3	M	21.4kg	2	16.5	A	1	0	0	4.54	1	6.42	0	15.1	0	46.5	0	72.4	0	23.5	0	32.5	0	12.6	0	411	0	8.7	0	3.36	0	0	0	0.86	1	0.32	0	0	0	0	0			0		139	1	4.4
	Visit 2	7.34	M	19.8kg	1	15	A	1	1 cyclosporine	1	5.03	1	6.15	0	14.2	0	44.4	0	72.1	0	23.1	0	32.1	0	12.6	0	508	1	9.4	0	3.82	0	0	0	0.55	1	0.5	0	0.15	0	0	0			0		141	0	3.9
	Visit 3	7.44	M	22.4kg	2	4	A	1	1 cyclosporine	1	4.6	1	4.63	1	10.8	1	32.8	1	70.8	0	23.4	0	33	0	15.5	1	382	0	12.4	1	3.36	0	0	0	0.78	1	0.37	0	0.09	0	0	0	0		0		139	1	4.3
Dog 15 754452	Visit 1	5.1	M	5.27kg	4	6	B	1	0	0	20.57	1	7.01	0	16.4	0	50.5	0	72	0	23.3	0	32.4	0	12.6	0	119	1	8.5	0	18.1	1	0	0	1.44	0	0.62	0	0.41	0	0	0	0		0		142	0	4.6
	Visit 2	5.13	M	4.15kg	4	4	B	1	1 cyclosporine + pred	1	14.25	0	5.4	1	13	0	39.6	0	73.3	0	24.2	0	33	0	13.2	0	708	1	9.2	0	11.97	1	0	0	1.57	0	0.57	0	0.14	0	0	0	0		0		142	0	4.4
	Visit 3	5.22	M	5.25kg	4	6	B	1	1 cyclosporine + pred	1	13.35	0	7.39	0	18	0	55.1	1	74.6	0	24.4	0	32.7	0	12.4	0	488	0	8.5	0	11.61	1	0	0	0.67	1	0.67	0	0.27	0	0.13	1	0		0		141	0	4.4
OSU Dog 1 (Dog 16)	Visit 1	5	MC	38	6	8	A	0		1	9	0	8.4	0	18.8	0	57	0	68	0	33.1	0	32.9	1	11.9	1	168	0	12.9	0	7.4	0	0	0	0.9	1	0.4	0	0.4	0	0	0	0.01	0	0.1	1	151	0	4.29
	Visit 2	5	MC	38.6	7	5	A	0	0	0	10.2	0	8.3	0	18.4	0	56	0	68	0	33.2	0	32.8	1	12.4	0	247	0	10.9	0	7.4	0	0	0	0.6	1	0.6	0	1.5	1	0	0	0	0	0	0	148	0	4.51
	Visit 3	5	MC	38.4	7	7	A	0	0	0	9	0	8	0	18.2	0	54	0	67	0	33.7	0	33.8	0	12.3	0	226	0	10.9	0	6.7	0	0	0	0.8	1	0.5	0	1.1	0	0	0	0	0	0	0	148	0	4.83
OSU Dog 2 (Dog 17)	Visit 1	1	FC	36	4	9	B	0	0	0	12.1	0	6.7	0	15.6	0	46	0	70	0	34.1	0	33.5	0	12.2	0	205	0	9.8	0	7.3	0	0	0	3.1	0	1	0	0.7	0	0	0	0.01	0	0	0	149	0	4.44
	Visit 2	1	FC	33.2	4	0	B	0	0	0	7	0	7.7	0	18.1	0	54	0	70	0	2	0	33.6	0	11.9	1	242	0	11.5	0	3.3	0	0	0	2.9	0	0.3	0	0.5	0	0	0	0	0	0	0	148	0	4.29
	Visit 3	1	FC	36	5	0	B	0	0	0	8.4	0	7.5	0	17.4	0	52	0	70	0	33.3	0	33.2	0	11.7	1	175	0	9.8	0	3.7	0	0	0	3	0	0.3	0	1.3	1	0	0	0.01	0	0	0	146	0	3.95
OSU Dog 3 (Dog 18)	Visit 1	2	MC	46.1	7	7	B	0	0	0	10.46	0	7.56	0	18	0	52	0	69	0	23.8	0	34.5	0	16.6	0	215	0	11.2	0	7.19	0	0	0	1.98	0	0.89	0	0.36	0	0.04	0	0	0	0	0	150	0	3.9
	Visit 2	2	MC	45	8	2	B	0	0	0	7.96	0	7	0	16.9	0	51	0	73	0	33.3	0	33.1	0	11.9	1	217	0	11.5	0	3.1	0	0	0	3.5	0	0.6	0	0.8	0	0	0	0.01	0	0.1	1	146	0	4.45
	Visit 3	2	MC	48	8	1	B	0	0	0	6.94	0	7.14	0	17.4	0	53	0	74	0	32.4	0	33	0	11.9	1	215	0	18.3	0	2.91	0	0	0	2.43	0	0.83	0	0.76	0	0	0	0	0	0	0	145	0	4.41
OSU Dog 4 (Dog 19)	Visit 1	4	MC	20.1	6	8	A	0	0	0	6.89	0	6.69	0	16.1	0	48	0	72	0	33.8	0	33.6	0	12	1	181	0	13.8	0	3.9	0	0	0	1.9	0	0.5	0	0.6	0	0	0	0.01	0	0	0	146.2	0	4.08
	Visit 2	4	MC	20.2	6	2	A	0	0	0	7.14	0	7.82	0	18.9	0	57	0	72	0	33.7	0	33.4	0	12.9	1	204	0	11.6	0	3.57	0	0	0	2.86	0	0.5	0	0.21	0	0	0	0	0	0	0	145	0	4.21
	Visit 3	4	MC	20.5	6	2	A	0	0	0	6.18	0	7.56	0	18	0	55	0	72	0	33.8	0	33.1	0	12.4	1	196	0	11.8	0	3.34	0	0	0	2.29	0	0.12	0	0.43	0	0	0	0.01	0	0	0	145	0	3.93
OSU Dog 6 (Dog 20)	Visit 1	4	FC	21.4	5	15	A	0	0	0	5.77	0	6.27	0	15.8	0	47	0	76	0	34.6	0	33.2	0	12.2	1	210	0	10.9	0	4.27	0	0	0	1.21	0	0.23	0	0.06	0	0	0	0.01	0	0	0	148	0	4.49
	Visit 2	4	FC	20.7	4	2	A	0	0	0	4.17	1	6.98	0	17.7	0	53	0	75	0	34.4	0	33.7	0	12.2	1	227	0	10.8	0	3.04	0	0	0	0.92	0	0.13	0	0.08	0	0	0	0.01	0	0	0	146	0	4.39
	Visit 3	4	FC	19.9	5	3	A	0	0	0	3.91	0	6.92	0	17.1	0	52	0	75	0	34.3	0	33.1	0	12	1	179	0	12.4	0	2.93	0	0	0	0.74	0	0.16	0	0.08	0	0	0	0.01	0	0	0	146	0	4.66
Data were adapted from our earlier study by Sahoo et al. 2022 [9].
Placebo = A
IG = B
0 = no; 1 = yes	0 = no; 1 = yes			Histopathology scored 0-3
				1= mild IBD
PR = partial remission				2 = mod IBD
				3 = severe IBD
Dogs treated with immunosuppressor were excluded in the present study
ISU: Iowa State University
OSU: Ohio State University
[truncated: 59 more columns]

## Sheet: Supplemental Table-S2A
Supplemental Table-S1A: DEGs from EGFR tyrosine kinase inhibitor resistance signaling pathway
Gene ID	Gene Name	Gene Description	CV3P vs. CV1P	CV3S vs. CV1S	CV3S vs. CV3P	Source
ENSCAFG00000002733	IL6	Interleukin 6	1.19243	4.43314	3.03231	https://useast.ensembl.org/Canis_lupus_familiarisboxer/Gene/Summary?g=ENSCAFG00000002733;r=14:36014477-36019602;t=ENSCAFT00000004340
ENSCAFG00000006371	NRG1	Neuregulin 1	0.26771	2.6918	0.891168	https://useast.ensembl.org/Dog/Search/Results?q=ENSCAFG00000006371;site=ensembl;facet_species=Dog
ENSCAFG00000003996	FGF2	fibroblast growth factor 2	-0.334436	2.44938	1.49966	https://www.genenames.org/tools/hcop/#!/?q=FGF2&qtype=symbol&qtax_id=9606&ttax_id=all&submit=true
ENSCAFG00000006370	HGF	Hepatocyte growth factor	-0.380583	1.85389	0.558478	https://asia.ensembl.org/Dog/Search/Results?q=ENSCAFG00000006370;site=ensembl;facet_species=Dog
ENSCAFG00000018214	PGFRB	Platelet derived growth factor receptor beta	-0.295484	1.75328	0.537047	https://asia.ensembl.org/Canis_lupus_familiaris/Search/Results?q=ENSCAFG00000018214;site=ensembl;facet_species=Dog
ENSCAFG00000015806	AKT3	AKT serine/threonine kinase 3	-0.243763	1.72682	0.25139	https://asia.ensembl.org/Canis_lupus_familiaris/Search/Results?q=ENSCAFG00000015806;site=ensembl;facet_species=Dog
ENSCAFG00000005041	AXL	AXL receptor tyrosine kinase	-0.567904	1.60471	0.33252	https://asia.ensembl.org/Canis_lupus_familiaris/Search/Results?q=ENSCAFG00000005041;site=ensembl;facet_species=Dog;page=1
ENSCAFG00000019989	PLCG2	Phospholipase C gamma 2	-0.304145	1.54128	0.865505	https://asia.ensembl.org/Canis_lupus_familiaris/Search/Results?q=ENSCAFG00000019989;site=ensembl;facet_species=Dog
ENSCAFG00000002057	PDGFRA	Platelet derived growth factor receptor alpha	-0.46142	1.47174	0.362577	https://asia.ensembl.org/Canis_lupus_familiaris/Search/Results?q=ENSCAFG00000002057;site=ensembl;facet_species=Dog
ENSCAFG00000017622	PRKCB	Protein kinase C beta	-0.271661	1.45658	0.756669	https://asia.ensembl.org/Canis_lupus_familiaris/Search/Results?q=ENSCAFG00000017622;site=ensembl;facet_species=Dog;page=1
ENSCAFG00000002079	KDR	Kinase insert domain receptor	0.40037	1.11	0.35213	https://asia.ensembl.org/Canis_lupus_familiaris/Search/Results?q=ENSCAFG00000002079;site=ensembl;facet_species=Dog;page=1
ENSCAFG00000000068	BCL2	BCL2 apoptosis regulator	-0.236134	0.892167	0.667129	https://asia.ensembl.org/Canis_lupus_familiaris/Search/Results?q=ENSCAFG00000000068;site=ensembl;facet_species=Dog;page=1
ENSCAFG00000011326	PRKCA	Protein kinase C alpha	-0.392488	0.863237	0.561028	https://asia.ensembl.org/Canis_lupus_familiaris/Search/Results?q=ENSCAFG00000011326;site=ensembl;facet_species=Dog;page=1
ENSCAFG00000009082	PLCG1	Phospholipase C gamma 1	-0.220168	0.860667	0.470038	https://asia.ensembl.org/Canis_lupus_familiaris/Search/Results?q=ENSCAFG00000009082;site=ensembl;facet_species=Dog;page=1
ENSCAFG00000010881	IGF1R	Insulin like growth factor 1 receptor	0.0780911	0.84497	0.19903	https://asia.ensembl.org/Canis_lupus_familiaris/Search/Results?q=ENSCAFG00000010881;site=ensembl;facet_species=Dog;page=1
ENSCAFG00000011590	RPS6KB2	Ribosomal protein S6 kinase B2	0.0146626	-0.881863	-0.66298	https://asia.ensembl.org/Canis_lupus_familiaris/Search/Results?q=ENSCAFG00000011590;site=ensembl;facet_species=Dog;page=1
DEGs: differentially expressed genes

## Sheet: Supplemental Table-S2B-PI3K-Akt
Supplemental Table-S1B: DEGs from PI3K-Akt signaling pathway
Gene ID	Gene Name	Gene Description	CV3P vs. CV1P	CV3S vs. CV1S	CV3S vs. CV3P	Source
ENSCAFG00000012468	OSM	Oncostatin M	2.15698	7.42449	1.563	https://asia.ensembl.org/Multi/Search/Results?q=ENSCAFG00000012468;site=ensembl;page=1
ENSCAFG00000002733	IL6	Interleukin 6	1.19243	4.43314	3.03231	https://asia.ensembl.org/Multi/Search/Results?q=ENSCAFG00000002733;site=ensembl;page=1
ENSCAFG00000016261	CSF3	Colony stimulating factor 3	0.536649	3.96268	2.63122	https://asia.ensembl.org/Multi/Search/Results?q=ENSCAFG00000016261;site=ensembl;page=1
ENSCAFG00000006035	COL6A6	Collagen type VI alpha 6 chain	-1.67737	2.96437	2.05321	https://asia.ensembl.org/Multi/Search/Results?q=ENSCAFG00000006035;site=ensembl;page=1
ENSCAFG00000011346	ITGA10	Integrin subunit alpha 10	-0.711436	2.85924	0.42659	https://asia.ensembl.org/Multi/Search/Results?q=ENSCAFG00000011346;site=ensembl;page=1
ENSCAFG00000032695	FGF10	Fibroblast growth factor 10	-0.607101	2.50218	1.60239	https://asia.ensembl.org/Multi/Search/Results?q=ENSCAFG00000032695;site=ensembl;page=1
ENSCAFG00000003996	FGF2	Fibroblast growth factor 2	-0.334436	2.44938	1.49966	https://www.genenames.org/tools/hcop/#!/?q=FGF2&qtype=symbol&qtax_id=9606&ttax_id=all&submit=true
ENSCAFG00000002519	ITGB8	Integrin subunit beta 8	-0.0685968	2.42957	0.921082	https://asia.ensembl.org/Multi/Search/Results?q=ENSCAFG00000002519;site=ensembl;page=1
ENSCAFG00000031443	EREG	Ereg	-0.61712	2.38994	0.31265	https://asia.ensembl.org/Multi/Search/Results?q=ENSCAFG00000031443;site=ensembl;page=1
ENSCAFG00000014923	FGF7	Fibroblast growth factor 7	0.439973	2.35748	0.0214131	https://www.uniprot.org/uniprotkb/P79150/entry
ENSCAFG00000003426	TNC	Tenascin C	-1.38241	2.31591	-0.612153	https://asia.ensembl.org/Multi/Search/Results?q=ENSCAFG00000003426;site=ensembl;page=1
ENSCAFG00000008975	THBS4	Thrombospondin 4	1.60342	2.28913	2.55648	https://asia.ensembl.org/Multi/Search/Results?q=ENSCAFG00000008975;site=ensembl;page=1
ENSCAFG00000002997	COL9A2	Collagen type IX alpha 2 chain	-0.894738	2.26427	1.44003	https://asia.ensembl.org/Multi/Search/Results?q=ENSCAFG00000002997;site=ensembl;page=1
ENSCAFG00000003005	CREB5	CAMP responsive element binding protein 5	1.07035	2.16053	-0.0214493	https://asia.ensembl.org/Multi/Search/Results?q=ENSCAFG00000003005;site=ensembl;page=1
ENSCAFG00000025345	RELN	Reelin	-0.243354	2.04884	1.6235	https://asia.ensembl.org/Multi/Search/Results?q=ENSCAFG00000025345;site=ensembl;page=1
ENSCAFG00000014345	FN1	Fibronectin 1	-1.01757	2.03789	1.24558	https://asia.ensembl.org/Multi/Search/Results?q=ENSCAFG00000014345;site=ensembl;page=1
ENSCAFG00000004366	MAGI2	Membrane associated guanylate kinase, WW and PDZ domain containing 2	-0.324331	1.93218	0.66784	https://asia.ensembl.org/Multi/Search/Results?q=ENSCAFG00000004366;site=ensembl;page=1
ENSCAFG00000018597	LAMA1	Laminin subunit alpha 1	-0.746357	1.87663	0.833618	https://asia.ensembl.org/Multi/Search/Results?q=ENSCAFG00000018597;site=ensembl;page=1
ENSCAFG00000006370	HGF	Hepatocyte growth factor	-0.380583	1.85389	0.558478	https://asia.ensembl.org/Multi/Search/Results?q=ENSCAFG00000006370;site=ensembl;page=1
ENSCAFG00000015159	JAK3	Janus kinase 3	-0.533493	1.8418	1.21064	https://asia.ensembl.org/Multi/Search/Results?q=ENSCAFG00000015159;site=ensembl;page=1
ENSCAFG00000018214	PGFRB	Platelet derived growth factor receptor beta	-0.295484	1.75328	0.537047	https://asia.ensembl.org/Multi/Search/Results?q=ENSCAFG00000018214;site=ensembl;page=1
ENSCAFG00000015806	AKT3	KT serine/threonine kinase 3	-0.243763	1.72682	0.25139	https://asia.ensembl.org/Multi/Search/Results?q=ENSCAFG00000015806;site=ensembl;page=1
ENSCAFG00000005210	IL2RA	Interleukin 2 receptor subunit alpha	-0.920954	1.72253	1.49475	https://asia.ensembl.org/Multi/Search/Results?q=ENSCAFG00000005210;site=ensembl;page=1
ENSCAFG00000017382	PIK3R6	Phosphoinositide-3-kinase regulatory subunit 6	0.352813	1.71496	0.266729	https://asia.ensembl.org/Multi/Search/Results?q=ENSCAFG00000017382;site=ensembl;page=1
ENSCAFG00000008880	PIK3AP1	Phosphoinositide-3-kinase adaptor protein 1	-0.389152	1.68583	0.898572	https://asia.ensembl.org/Multi/Search/Results?q=ENSCAFG00000008880;site=ensembl;page=1
ENSCAFG00000002171	B8XNP7	Spleen associated tyrosine kinase	-0.338263	1.63416	0.993787	https://asia.ensembl.org/Multi/Search/Results?q=ENSCAFG00000002171;site=ensembl;page=1
ENSCAFG00000028978	IL2RG	Interleukin 2 receptor subunit gamma	-0.952923	1.62755	1.74286	https://asia.ensembl.org/Multi/Search/Results?q=ENSCAFG00000028978;site=ensembl;page=1
ENSCAFG00000002065	KIT	KIT proto-onco, receptor tyrosine kinase	-0.191608	1.60217	0.907097	https://asia.ensembl.org/Multi/Search/Results?q=ENSCAFG00000002065;site=ensembl;page=1
ENSCAFG00000000874	THBS2	Thrombospondin 2	-0.666542	1.58399	0.715135	https://asia.ensembl.org/Multi/Search/Results?q=ENSCAFG00000000874;site=ensembl;page=1
ENSCAFG00000017017	THBS3	Thrombospondin 3	-0.350199	1.5815	0.468677	https://asia.ensembl.org/Multi/Search/Results?q=ENSCAFG00000017017;site=ensembl;page=1
ENSCAFG00000019798	CSF1	Colony stimulating factor 1	-0.301364	1.55551	0.676428	https://asia.ensembl.org/Multi/Search/Results?q=ENSCAFG00000019798;site=ensembl;page=1
ENSCAFG00000029022	COL6A2	Collagen type VI alpha 2 chain	-0.399589	1.53895	0.554504	https://www.genenames.org/tools/hcop/#!/?q=COL6A2&qtype=symbol&qtax_id=9606&ttax_id=all&submit=true
ENSCAFG00000017387	PIK3R5	Phosphoinositide-3-kinase regulatory subunit 5	-0.286412	1.52202	0.535069	https://asia.ensembl.org/Multi/Search/Results?q=ENSCAFG00000017387;site=ensembl;page=1
ENSCAFG00000012226	COL6A3	Collagen type VI alpha 3 chain	-0.580832	1.5154	0.510704	https://asia.ensembl.org/Multi/Search/Results?q=ENSCAFG00000012226;site=ensembl;page=1
ENSCAFG00000006046	COL6A5	Collagen type VI alpha 5 chain	-0.525373	1.5018	1.2545	https://asia.ensembl.org/Multi/Search/Results?q=ENSCAFG00000006046;site=ensembl;page=1
ENSCAFG00000006062	COL4A1	Collagen type IV alpha 1 chain	-0.404892	1.50031	0.357008	https://www.bgee.org/gene/ENSG00000187498
ENSCAFG00000014175	ITGA4	Integrin subunit alpha 4	-0.943443	1.49885	0.532503	https://asia.ensembl.org/Multi/Search/Results?q=ENSCAFG00000014175;site=ensembl;page=1
ENSCAFG00000002057	PDGFRA	Platelet derived growth factor receptor alpha	-0.46142	1.47174	0.362577	https://asia.ensembl.org/Multi/Search/Results?q=ENSCAFG00000002057;site=ensembl;page=1
ENSCAFG00000006861	ANGPT4	Angiopoietin 4	-1.09	1.45853	0.582687	https://asia.ensembl.org/Multi/Search/Results?q=ENSCAFG00000006861;site=ensembl;page=1
ENSCAFG00000018648	OSMR	Oncostatin M receptor	0.208639	1.43561	0.672645	https://www.bgee.org/gene/ENSCAFG00000018648?pageNumber=1
ENSCAFG00000011911	COL6A1	Collagen type VI alpha 1 chain	-0.35857	1.43297	0.616212	https://asia.ensembl.org/Multi/Search/Results?q=ENSCAFG00000011911;site=ensembl;page=1
ENSCAFG00000006069	COL4A2	Collagen type IV alpha 2 chain	-0.431392	1.42017	0.428182	https://asia.ensembl.org/Multi/Search/Results?q=ENSCAFG00000006069;site=ensembl;page=1
ENSCAFG00000024259	ENSCAFG00000024259	Novel gene	-0.765959	1.36893	0.253083	https://asia.ensembl.org/Multi/Search/Results?q=ENSCAFG00000024259;site=ensembl;page=1
ENSCAFG00000002069	COL1A2	Collagen type I alpha 2 chain	-0.786391	1.32465	1.03146	https://asia.ensembl.org/Multi/Search/Results?q=ENSCAFG00000002069;site=ensembl;page=1
ENSCAFG00000025057	LAMB1	Laminin subunit beta 1	-0.283715	1.32133	0.505792	https://asia.ensembl.org/Multi/Search/Results?q=ENSCAFG00000025057;site=ensembl;page=1
ENSCAFG00000017018	COL1A1	Collagen type I alpha 1 chain	-0.56833	1.31299	0.975248	https://asia.ensembl.org/Multi/Search/Results?q=ENSCAFG00000017018;site=ensembl;page=1
ENSCAFG00000006491	ITGA5	Integrin subunit alpha 5	-0.746943	1.30886	-0.0328985	https://asia.ensembl.org/Multi/Search/Results?q=ENSCAFG00000006491;site=ensembl;page=1
ENSCAFG00000008704	THBS1	Thrombospondin 1	0.144472	1.29337	0.767136	https://asia.ensembl.org/Multi/Search/Results?q=ENSCAFG00000008704;site=ensembl;page=1
ENSCAFG00000004043	LAMA4	Laminin subunit alpha 4	-0.558854	1.21301	0.532747	https://asia.ensembl.org/Multi/Search/Results?q=ENSCAFG00000004043;site=ensembl;page=1
ENSCAFG00000018579	GHR	Growth hormone receptor	-0.419097	1.18448	0.207611	https://asia.ensembl.org/Multi/Search/Results?q=ENSCAFG00000018579;site=ensembl;page=1
ENSCAFG00000001106	LAMA2	Laminin subunit alpha 2	-0.79039	1.15321	0.75209	https://asia.ensembl.org/Multi/Search/Results?q=ENSCAFG00000001106;site=ensembl;page=1
ENSCAFG00000001998	CDK6	Cyclin dependent kinase 6	-0.040214	1.15045	0.9862	https://asia.ensembl.org/Multi/Search/Results?q=ENSCAFG00000001998;site=ensembl;page=1
ENSCAFG00000005970	FGFR1	Fibroblast growth factor receptor 1	-0.20891	1.12059	0.199055	https://asia.ensembl.org/Multi/Search/Results?q=ENSCAFG00000005970;site=ensembl;page=1
ENSCAFG00000004656	ITGA8	Integrin subunit alpha 8	-0.550538	1.11857	0.239052	https://asia.ensembl.org/Multi/Search/Results?q=ENSCAFG00000004656;site=ensembl;page=1
ENSCAFG00000007338	NR4A1	Nuclear receptor subfamily 4 group A member 1	1.50862	1.11486	-0.293591	https://asia.ensembl.org/Multi/Search/Results?q=ENSCAFG00000007338;site=ensembl;page=1
ENSCAFG00000002079	KDR	Kinase insert domain receptor	0.40037	1.11	0.35213	https://asia.ensembl.org/Multi/Search/Results?q=ENSCAFG00000002079;site=ensembl;page=1
ENSCAFG00000006701	FLT1	Fms related receptor tyrosine kinase 1	0.325777	1.00216	0.600867	https://asia.ensembl.org/Multi/Search/Results?q=ENSCAFG00000006701;site=ensembl;page=1
ENSCAFG00000013481	CREB3L2	cAMP responsive element binding protein 3 like 2	-0.348346	0.993557	0.273231	https://www.genenames.org/tools/hcop/#!/?q=CREB3L2&qtype=symbol&qtax_id=9606&ttax_id=all&submit=true
ENSCAFG00000013234	LAMC1	Laminin subunit gamma 1	-0.459286	0.984272	0.335848	https://asia.ensembl.org/Multi/Search/Results?q=ENSCAFG00000013234;site=ensembl;page=1
ENSCAFG00000031640	GNG2	G protein subunit gamma 2	-0.619047	0.964973	0.194731	https://www.bgee.org/gene/ENSG00000186469
ENSCAFG00000000751	TNXB	Tenascin XB	-0.294597	0.937644	0.335784	https://asia.ensembl.org/Multi/Search/Results?q=ENSCAFG00000000751;site=ensembl;page=1
ENSCAFG00000000068	BCL2	BCL2 apoptosis regulator	-0.236134	0.892167	0.667129	https://asia.ensembl.org/Multi/Search/Results?q=ENSCAFG00000000068;site=ensembl;page=1
ENSCAFG00000011326	PRKCA	Protein kinase C alpha	-0.392488	0.863237	0.561028	https://asia.ensembl.org/Multi/Search/Results?q=ENSCAFG00000011326;site=ensembl;page=1
ENSCAFG00000010881	IGF1R	Insulin like growth factor 1 receptor	0.0780911	0.84497	0.19903	https://asia.ensembl.org/Multi/Search/Results?q=ENSCAFG00000010881;site=ensembl;page=1
ENSCAFG00000011590	RPS6KB2	Ribosomal protein S6 kinase B2	0.0146626	-0.881863	-0.66298	https://asia.ensembl.org/Multi/Search/Results?q=ENSCAFG00000011590;site=ensembl;page=1
ENSCAFG00000019322	GNG10	G protein subunit gamma 10	-0.0423729	-1.03991	-1.00646	https://asia.ensembl.org/Multi/Search/Results?q=ENSCAFG00000019322;site=ensembl;page=1
ENSCAFG00000020300	LPAR3	Lysophosphatidic acid receptor 3	0.300519	-1.14414	-1.0964	https://asia.ensembl.org/Multi/Search/Results?q=ENSCAFG00000020300;site=ensembl;page=1
DEGs: differentially expressed genes

## Sheet: Supplemental Table-S2C-NF-κB
Supplemental Table-S1C: DEGs from NF-κB signaling pathway
Gene ID	Gene name	Gene Description	CV3P vs. CV1P	CV3S vs. CV1S	CV3S vs. CV3P	Source
ENSCAFG00000000515	TNFB	Lymphotoxin alpha	-0.642941	6.93862	2.97092	https://asia.ensembl.org/Multi/Search/Results?q=ENSCAFG00000000515;site=ensembl;page=1
ENSCAFG00000001954	CCL19	C-C motif chemokine ligand 19	-1.48241	3.28643	2.6672	https://asia.ensembl.org/Multi/Search/Results?q=ENSCAFG00000001954;site=ensembl;page=1
ENSCAFG00000020004	VCAM1	Vascular cell adhesion molecule 1	0.0939786	3.12999	2.01393	https://asia.ensembl.org/Multi/Search/Results?q=ENSCAFG00000020004;site=ensembl;page=1
ENSCAFG00000001970	EDAR	Ectodysplasin A receptor	-2.22793	3.03671	1.37301	https://asia.ensembl.org/Multi/Search/Results?q=ENSCAFG00000001970;site=ensembl;page=1
ENSCAFG00000001005	TNFRSF13C	TNF receptor superfamily member 13C	0.0993294	2.82193	0.988546	https://www.genenames.org/tools/hcop/#!/?q=TNFRSF13C&qtype=symbol&qtax_id=9606&ttax_id=all&submit=true
ENSCAFG00000002174	GADD45G	Growth arrest and DNA damage inducible gamma	-0.721823	2.50782	1.60834	https://asia.ensembl.org/Multi/Search/Results?q=ENSCAFG00000002174;site=ensembl;page=1
ENSCAFG00000013762	PTGS2	Prostaglandin-endoperoxide synthase 2	0.59462	2.17535	0.489653	https://asia.ensembl.org/Multi/Search/Results?q=ENSCAFG00000013762;site=ensembl;page=1
ENSCAFG00000015190	PLAU	Plasminogen activator, urokinase	0.351454	2.06779	0.637896	https://asia.ensembl.org/Multi/Search/Results?q=ENSCAFG00000015190;site=ensembl;page=1
ENSCAFG00000031460	ICAM1	Intercellular adhesion molecule 1	0.00679483	1.82834	1.52206	https://asia.ensembl.org/Multi/Search/Results?q=ENSCAFG00000031460;site=ensembl;page=1
ENSCAFG00000004675	TNFSF11	TNF superfamily member 11	-0.815727	1.79805	1.10844	https://asia.ensembl.org/Multi/Search/Results?q=ENSCAFG00000004675;site=ensembl;page=1
ENSCAFG00000031735	TNFSF13B	TNF superfamily member 13b	-0.313264	1.6998	1.12753	https://asia.ensembl.org/Multi/Search/Results?q=ENSCAFG00000031735;site=ensembl;page=1
ENSCAFG00000002171	B8XNP7	Spleen associated tyrosine kinase	-0.338263	1.63416	0.993787	https://asia.ensembl.org/Multi/Search/Results?q=ENSCAFG00000002171;site=ensembl;page=1
ENSCAFG00000019989	PLCG2	Phospholipase C gamma 2	-0.304145	1.54128	0.865505	https://asia.ensembl.org/Multi/Search/Results?q=ENSCAFG00000019989;site=ensembl;page=1
ENSCAFG00000017622	PRKCB	Protein kinase C beta	-0.271661	1.45658	0.756669	https://asia.ensembl.org/Multi/Search/Results?q=ENSCAFG00000017622;site=ensembl;page=1
ENSCAFG00000010155	NFKB2	Nuclear factor kappa B subunit 2	-0.205436	0.980582	0.462359	https://asia.ensembl.org/Multi/Search/Results?q=ENSCAFG00000010155;site=ensembl;page=1
ENSCAFG00000000068	BCL2	BCL2 apoptosis regulator	-0.236134	0.892167	0.667129	https://asia.ensembl.org/Multi/Search/Results?q=ENSCAFG00000000068;site=ensembl;page=1
ENSCAFG00000009082	PLCG1	Phospholipase C gamma 1	-0.220168	0.860667	0.470038	https://asia.ensembl.org/Multi/Search/Results?q=ENSCAFG00000009082;site=ensembl;page=1
DEGs: differentially expressed genes

## Sheet: Supplemental Table-S2D-Cyto-CR
Supplemental Table-S1D: DEGs from cytokine-cytokine receptor interaction
Gene ID	Gene Name	Gene Description	CV3P vs. CV1P	CV3S vs. CV1S	CV3S vs. CV3P	Source
ENSCAFG00000012468	OSM	Oncostatin M	2.15698	7.42449	1.563	https://asia.ensembl.org/Multi/Search/Results?q=ENSCAFG00000012468;site=ensembl_all;page=1
ENSCAFG00000000515	TNFB (LTA)	Lymphotoxin alpha	-0.642941	6.93862	2.97092	https://asia.ensembl.org/Multi/Search/Results?q=ENSCAFG00000000515;site=ensembl_all;page=1
ENSCAFG00000010107	BMPR1B	Bone morphotic protein receptor type 1B	-1.992	6.56244	1.50644	https://asia.ensembl.org/Multi/Search/Results?q=ENSCAFG00000010107;site=ensembl_all;page=1
ENSCAFG00000028874	IL17A	Interleukin 17A	0.851865	5.77007	2.15751	https://asia.ensembl.org/Multi/Search/Results?q=ENSCAFG00000028874;site=ensembl_all;page=1
ENSCAFG00000002733	IL6	Interleukin 6	1.19243	4.43314	3.03231	https://asia.ensembl.org/Multi/Search/Results?q=ENSCAFG00000002733;site=ensembl_all;page=1
ENSCAFG00000018347	CCL1	C-C motif chemokine ligand 1	-0.248295	4.26486	2.21936	https://asia.ensembl.org/Multi/Search/Results?q=ENSCAFG00000018347;site=ensembl_all;page=1
ENSCAFG00000016261	CSF3	Colony stimulating factor 3	0.536649	3.96268	2.63122	https://asia.ensembl.org/Multi/Search/Results?q=ENSCAFG00000016261;site=ensembl_all;page=1
ENSCAFG00000006888	IL31RA	Interleukin 31 receptor A	-1.29148	3.78456	1.26608	https://asia.ensembl.org/Multi/Search/Results?q=ENSCAFG00000006888;site=ensembl_all;page=1
ENSCAFG00000032590	IL21R	Interleukin 21 receptor	-0.456353	3.52525	1.81405	https://asia.ensembl.org/Multi/Search/Results?q=ENSCAFG00000032590;site=ensembl_all;page=1
ENSCAFG00000032287	CCL22	C-C motif chemokine ligand 22	-1.2353	3.4515	1.24499	https://asia.ensembl.org/Multi/Search/Results?q=ENSCAFG00000032287;site=ensembl_all;page=1
ENSCAFG00000025016	LOC106557449	Alveolar macrophage chemotactic factor-like	-1.05615	3.40534	0.956913	https://www.genenames.org/tools/hcop/#!/?q=CXCL5&qtype=symbol&qtax_id=9606&ttax_id=all&submit=true
ENSCAFG00000001954	CCL19	C-C motif chemokine ligand 19	-1.48241	3.28643	2.6672	https://asia.ensembl.org/Multi/Search/Results?q=ENSCAFG00000001954;site=ensembl_all;page=1
ENSCAFG00000002183	IL17F	nterleukin 17F	-1.28542	3.27791	1.92237	https://asia.ensembl.org/Multi/Search/Results?q=ENSCAFG00000002183;site=ensembl_all;page=1
ENSCAFG00000000834	TNFRSF11B	TNF receptor superfamily member 11b	-1.1513	3.10722	0.60917	https://asia.ensembl.org/Multi/Search/Results?q=ENSCAFG00000000834;site=ensembl_all;page=1
ENSCAFG00000001970	EDAR	Ectodysplasin A receptor	-2.22793	3.03671	1.37301	https://asia.ensembl.org/Multi/Search/Results?q=ENSCAFG00000001970;site=ensembl_all;page=1
ENSCAFG00000001005	TNFRSF13C	TNF receptor superfamily member 13C	0.0993294	2.82193	0.988546	https://www.genenames.org/tools/hcop/#!/?q=TNFRSF13C&qtype=symbol&qtax_id=9606&ttax_id=all&submit=true
ENSCAFG00000000855	IL5	Interleukin 5	-1.62996	2.73318	3.13545	https://asia.ensembl.org/Multi/Search/Results?q=ENSCAFG00000000855;site=ensembl_all;page=1
ENSCAFG00000004658	CCR4	C-C motif chemokine receptor 4	-0.98362	2.69817	1.77075	https://asia.ensembl.org/Multi/Search/Results?q=ENSCAFG00000004658;site=ensembl_all;page=1
ENSCAFG00000019329	TNFRSF18	TNF receptor superfamily member 18	-0.359066	2.577	1.48027	https://asia.ensembl.org/Multi/Search/Results?q=ENSCAFG00000019329;site=ensembl_all;page=1
ENSCAFG00000005991	IL5RA	nterleukin 5 receptor subunit alpha	0.314488	2.38925	0.969538	https://asia.ensembl.org/Multi/Search/Results?q=ENSCAFG00000005991;site=ensembl_all;page=1
ENSCAFG00000018349	CCL2	C-C motif chemokine ligand 2	-0.00317996	2.13432	3.1649	https://www.genenames.org/tools/hcop/#!/?q=CCL2&qtype=symbol&qtax_id=9606&ttax_id=all&submit=true
ENSCAFG00000018542	IL23R	Interleukin 23 receptor	-0.228503	2.12814	-0.265999	https://asia.ensembl.org/Multi/Search/Results?q=ENSCAFG00000018542;site=ensembl_all;page=1
ENSCAFG00000014882	GDF15	Growth differentiation factor 15	-0.593094	2.11359	1.2503	https://asia.ensembl.org/Multi/Search/Results?q=ENSCAFG00000014882;site=ensembl_all;page=1
ENSCAFG00000011034	CRLF2	Cytokine receptor like factor 2	-0.430234	1.94755	0.917603	https://asia.ensembl.org/Multi/Search/Results?q=ENSCAFG00000011034;site=ensembl_all;page=1
ENSCAFG00000031295	CSF2RA	Colony stimulating factor 2 receptor subunit alpha	0.217636	1.94064	0.879072	https://www.genenames.org/tools/hcop/#!/?q=CSF2RA&qtype=symbol&qtax_id=9606&ttax_id=all&submit=true
ENSCAFG00000002142	IL1RL1	Interleukin 1 receptor like 1	-0.463687	1.8941	0.542917	https://pmc.ncbi.nlm.nih.gov/articles/PMC6162473/
ENSCAFG00000012844	IL10RA	Interleukin 10 receptor subunit alpha	-0.526426	1.82984	1.18458	https://asia.ensembl.org/Multi/Search/Results?q=ENSCAFG00000012844;site=ensembl_all;page=1
ENSCAFG00000004675	TNFSF11	TNF superfamily member 11	-0.815727	1.79805	1.10844	https://asia.ensembl.org/Multi/Search/Results?q=ENSCAFG00000004675;site=ensembl_all;page=1
ENSCAFG00000018600	LEPR	Leptin receptor	-0.0372709	1.77801	0.330319	https://asia.ensembl.org/Multi/Search/Results?q=ENSCAFG00000018600;site=ensembl_all;page=1
ENSCAFG00000018230	IL13RA2	Interleukin 13 receptor subunit alpha 2	-0.73298	1.77415	0.247176	https://asia.ensembl.org/Multi/Search/Results?q=ENSCAFG00000018230;site=ensembl_all;page=1
ENSCAFG00000014880	BMP4	Bone morphotic protein 4	-0.555582	1.77235	0.399232	https://asia.ensembl.org/Multi/Search/Results?q=ENSCAFG00000014880;site=ensembl_all;page=1
ENSCAFG00000005210	IL2RA	Interleukin 2 receptor subunit alpha	-0.920954	1.72253	1.49475	https://asia.ensembl.org/Multi/Search/Results?q=ENSCAFG00000005210;site=ensembl_all;page=1
ENSCAFG00000031735	TNFSF13B	TNF superfamily member 13b	-0.313264	1.6998	1.12753	https://asia.ensembl.org/Multi/Search/Results?q=ENSCAFG00000031735;site=ensembl_all;page=1
ENSCAFG00000028978	IL2RG	Interleukin 2 receptor subunit gamma	-0.952923	1.62755	1.74286	https://asia.ensembl.org/Multi/Search/Results?q=ENSCAFG00000028978;site=ensembl_all;page=1
ENSCAFG00000007245	IL1A	Interleukin 1 alpha	-0.389264	1.60325	-0.0575894	https://asia.ensembl.org/Multi/Search/Results?q=ENSCAFG00000007245;site=ensembl_all;page=1
ENSCAFG00000000065	GDF11	Growth differentiation factor 11	-0.140483	1.58167	0.24977	https://asia.ensembl.org/Multi/Search/Results?q=ENSCAFG00000000065;site=ensembl_all;page=1
ENSCAFG00000019798	CSF1	Colony stimulating factor 1	-0.301364	1.55551	0.676428	https://asia.ensembl.org/Multi/Search/Results?q=ENSCAFG00000019798;site=ensembl_all;page=1
ENSCAFG00000001519	CSF2RB	Colony stimulating factor 2 receptor subunit beta	-0.232895	1.4857	0.866147	https://asia.ensembl.org/Multi/Search/Results?q=ENSCAFG00000001519;site=ensembl_all;page=1
ENSCAFG00000012206	ACKR3	Atypical chemokine receptor 3	0.16738	1.45603	1.10169	https://asia.ensembl.org/Multi/Search/Results?q=ENSCAFG00000012206;site=ensembl_all;page=1
ENSCAFG00000018648	OSMR	Oncostatin M receptor	0.208639	1.43561	0.672645	https://asia.ensembl.org/Multi/Search/Results?q=ENSCAFG00000018648;site=ensembl_all;page=1
ENSCAFG00000030931	Q8SPY1 (LIF)	Leukemia inhibitory factor	0.0582725	1.41002	0.949311	https://www.uniprot.org/uniprotkb/Q8SPY1/entry
ENSCAFG00000013396	CCL24	C-C motif chemokine ligand 24	-1.94111	1.36839	0.992703	https://asia.ensembl.org/Multi/Search/Results?q=ENSCAFG00000013396;site=ensembl_all;page=1
ENSCAFG00000007277	IL1RA	Interleukin 1 receptor antagonist	-0.814811	1.29171	1.48576	https://asia.ensembl.org/Multi/Search/Results?q=ENSCAFG00000007277;site=ensembl_all;page=1
ENSCAFG00000012011	BMP7	Bone morphotic protein 7	0.327008	1.26621	0.0912297	https://asia.ensembl.org/Multi/Search/Results?q=ENSCAFG00000012011;site=ensembl_all;page=1
ENSCAFG00000018579	GHR	Growth hormone receptor	-0.419097	1.18448	0.207611	https://asia.ensembl.org/Multi/Search/Results?q=ENSCAFG00000018579;site=ensembl_all;page=1
ENSCAFG00000005449	TGFBR2	Transforming growth factor beta receptor 2	-0.423413	1.15788	0.472648	https://asia.ensembl.org/Multi/Search/Results?q=ENSCAFG00000005449;site=ensembl_all;page=1
ENSCAFG00000030105	IL33	Interleukin 33	-0.246827	1.13883	0.28425	https://asia.ensembl.org/Multi/Search/Results?q=ENSCAFG00000030105;site=ensembl_all;page=1
ENSCAFG00000010815	TGFB2	Transforming growth factor beta 2	-0.947202	1.12772	0.195073	https://asia.ensembl.org/Multi/Search/Results?q=ENSCAFG00000010815;site=ensembl_all;page=1
ENSCAFG00000018661	LIFR	LIF receptor subunit alpha	-0.262467	0.927977	0.277782	https://asia.ensembl.org/Multi/Search/Results?q=ENSCAFG00000018661;site=ensembl_all;page=1
ENSCAFG00000019422	TNFRSF14	TNF receptor superfamily member 14	0.112191	-0.794643	-0.80846	https://asia.ensembl.org/Multi/Search/Results?q=ENSCAFG00000019422;site=ensembl_all;page=1
ENSCAFG00000030180	IL18	nterleukin 18	0.164066	-1.18473	-0.602223	https://asia.ensembl.org/Multi/Search/Results?q=ENSCAFG00000030180;site=ensembl_all;page=1
ENSCAFG00000032573	CCL26	C-C motif chemokine ligand 26	-0.0959264	-1.82662	-1.51334	https://asia.ensembl.org/Multi/Search/Results?q=ENSCAFG00000032573;site=ensembl_all;page=1
DEGs: differentially expressed genes

## Sheet: Supplemental Table-S2E-AGE-RAGE
Supplemental Table-S1E: DEGs from AGE-RAGE signaling pathway in diabetic complications
Gene ID	Gene name	Gene Description	CV3P vs. CV1P	CV3S vs. CV1S	CV3S vs. CV3P	Source
ENSCAFG00000002733	IL6	Interleukin 6	1.19243	4.43314	3.03231	Gene: IL6 (ENSCAFG00000002733) - Summary - Canis_lupus_familiarisboxer - Ensembl genome browser 113
ENSCAFG00000015169	SELE	Selectin E	0.897249	3.28935	2.10438	https://asia.ensembl.org/Canis_lupus_familiaris/Search/Results?q=ENSCAFG00000015169;site=ensembl;facet_species=Dog
ENSCAFG00000020004	VCAM1	Vascular cell adhesion molecule 1	0.0939786	3.12999	2.01393	https://asia.ensembl.org/Canis_lupus_familiaris/Search/Results?q=ENSCAFG00000020004;site=ensembl;facet_species=Dog;page=1
ENSCAFG00000018349	CCL2	C-C motif chemokine ligand 2	-0.00317996	2.13432	3.1649	https://www.genenames.org/tools/hcop/#!/?q=CCL2&qtype=symbol&qtax_id=9606&ttax_id=all&submit=true
ENSCAFG00000014345	FN1	Fibronectin 1	-1.01757	2.03789	1.24558	https://asia.ensembl.org/Canis_lupus_familiaris/Search/Results?q=ENSCAFG00000014345;site=ensembl;facet_species=Dog;page=1
ENSCAFG00000013933	CYBB	Cytochrome b-245 beta chain	-0.842123	2.02432	1.42569	https://asia.ensembl.org/Canis_lupus_familiaris/Search/Results?q=ENSCAFG00000013933;site=ensembl;facet_species=Dog;page=1
ENSCAFG00000009421	MMP2	Matrix metallopeptidase 2	-0.466941	1.93272	0.681143	https://asia.ensembl.org/Canis_lupus_familiaris/Search/Results?q=ENSCAFG00000009421;site=ensembl;facet_species=Dog;page=1
ENSCAFG00000031460	ICAM1	Intercellular adhesion molecule 1	0.00679483	1.82834	1.52206	https://asia.ensembl.org/Multi/Search/Results?q=ENSCAFG00000031460;site=ensembl;page=1
ENSCAFG00000009036	PLCB2	Phospholipase C beta 2	-0.691563	1.80148	1.04296	https://asia.ensembl.org/Multi/Search/Results?q=ENSCAFG00000009036;site=ensembl;page=1
ENSCAFG00000015806	AKT3	AKT serine/threonine kinase 3	-0.243763	1.72682	0.25139	https://asia.ensembl.org/Multi/Search/Results?q=ENSCAFG00000015806;site=ensembl;page=1
ENSCAFG00000007245	IL1A	Interleukin 1 alpha	-0.389264	1.60325	-0.0575894	https://asia.ensembl.org/Multi/Search/Results?q=ENSCAFG00000007245;site=ensembl;page=1
ENSCAFG00000019989	PLCG2	Phospholipase C gamma 2	-0.304145	1.54128	0.865505	https://asia.ensembl.org/Multi/Search/Results?q=ENSCAFG00000019989;site=ensembl;page=1
ENSCAFG00000006062	COL4A1	Collagen type IV alpha 1 chain	-0.404892	1.50031	0.357008	https://www.bgee.org/gene/ENSG00000187498
ENSCAFG00000017622	PRKCB	Protein kinase C beta	-0.271661	1.45658	0.756669	https://asia.ensembl.org/Multi/Search/Results?q=ENSCAFG00000017622;site=ensembl;page=1
ENSCAFG00000006069	COL4A2	Collagen type IV alpha 2 chain	-0.431392	1.42017	0.428182	https://asia.ensembl.org/Multi/Search/Results?q=ENSCAFG00000006069;site=ensembl;page=1
ENSCAFG00000002069	COL1A2	Collagen type I alpha 2 chain	-0.786391	1.32465	1.03146	https://asia.ensembl.org/Multi/Search/Results?q=ENSCAFG00000002069;site=ensembl;page=1
ENSCAFG00000017018	COL1A1	Collagen type I alpha 1 chain	-0.56833	1.31299	0.975248	https://www.bgee.org/gene/ENSG00000108821
ENSCAFG00000014812	COL3A1	Collagen type III alpha 1 chain	-0.650787	1.20898	0.925254	https://asia.ensembl.org/Multi/Search/Results?q=ENSCAFG00000014812;site=ensembl;page=1
ENSCAFG00000005449	TGFBR2	Transforming growth factor beta receptor 2	-0.423413	1.15788	0.472648	https://asia.ensembl.org/Multi/Search/Results?q=ENSCAFG00000005449;site=ensembl;page=1
ENSCAFG00000010815	TGFB2	Transforming growth factor beta 2	-0.947202	1.12772	0.195073	https://asia.ensembl.org/Multi/Search/Results?q=ENSCAFG00000010815;site=ensembl;page=1
ENSCAFG00000005965	FOXO1	Forkhead box O1	-0.114968	1.10124	0.443257	https://asia.ensembl.org/Multi/Search/Results?q=ENSCAFG00000005965;site=ensembl;page=1
ENSCAFG00000002610	PRKCE	Protein kinase C epsilon	0.0171553	1.09869	0.295795	https://asia.ensembl.org/Multi/Search/Results?q=ENSCAFG00000002610;site=ensembl;page=1
ENSCAFG00000001254	EGR1	Early growth response 1	1.59057	0.894003	-0.765385	https://asia.ensembl.org/Multi/Search/Results?q=ENSCAFG00000001254;site=ensembl;page=1
ENSCAFG00000000068	BCL2	BCL2 apoptosis regulator	-0.236134	0.892167	0.667129	https://asia.ensembl.org/Multi/Search/Results?q=ENSCAFG00000000068;site=ensembl;page=1
ENSCAFG00000011326	PRKCA	Protein kinase C alpha	-0.392488	0.863237	0.561028	https://asia.ensembl.org/Multi/Search/Results?q=ENSCAFG00000011326;site=ensembl;page=1
ENSCAFG00000009082	PLCG1	Phospholipase C gamma 1	-0.220168	0.860667	0.470038	https://asia.ensembl.org/Multi/Search/Results?q=ENSCAFG00000009082;site=ensembl;page=1
ENSCAFG00000017388	SMAD3	SMAD family member 3	0.245793	0.850288	0.277152	https://asia.ensembl.org/Multi/Search/Results?q=ENSCAFG00000017388;site=ensembl;page=1
DEGs: differentially expressed genes

## Sheet: Supplemental Table-S2F-JAK-STAT
Supplemental Table-S1F: DEGs from JAK-STAT signaling pathway
Gene ID	Gene name	Gene Description	CV3P vs. CV1P	CV3S vs. CV1S	CV3S vs. CV3P	Source
ENSCAFG00000012468	OSM	Oncostatin M	2.15698	7.42449	1.563	https://asia.ensembl.org/Multi/Search/Results?q=ENSCAFG00000012468;site=ensembl;page=1
ENSCAFG00000002733	IL6	Interleukin 6	1.19243	4.43314	3.03231	https://asia.ensembl.org/Multi/Search/Results?q=ENSCAFG00000002733;site=ensembl;page=1
ENSCAFG00000016261	CSF3	Colony stimulating factor 3	0.536649	3.96268	2.63122	https://asia.ensembl.org/Multi/Search/Results?q=ENSCAFG00000016261;site=ensembl;page=1
ENSCAFG00000032590	IL21R	Interleukin 21 receptor	-0.456353	3.52525	1.81405	https://asia.ensembl.org/Multi/Search/Results?q=ENSCAFG00000032590;site=ensembl;page=1
ENSCAFG00000000855	IL5	Interleukin 5	-1.62996	2.73318	3.13545	https://asia.ensembl.org/Multi/Search/Results?q=ENSCAFG00000000855;site=ensembl;page=1
ENSCAFG00000013973	GFAP	Glial fibrillary acidic protein	0.0343668	2.39624	-0.0680453	https://asia.ensembl.org/Multi/Search/Results?q=ENSCAFG00000013973;site=ensembl;page=1
ENSCAFG00000005991	IL5RA	Interleukin 5 receptor subunit alpha	0.314488	2.38925	0.969538	https://asia.ensembl.org/Multi/Search/Results?q=ENSCAFG00000005991;site=ensembl;page=1
ENSCAFG00000018542	IL23R	Interleukin 23 receptor	-0.228503	2.12814	-0.265999	https://asia.ensembl.org/Multi/Search/Results?q=ENSCAFG00000018542;site=ensembl;page=1
ENSCAFG00000011034	CRLF2	Cytokine receptor like factor 2	-0.430234	1.94755	0.917603	https://asia.ensembl.org/Multi/Search/Results?q=ENSCAFG00000011034;site=ensembl;page=1
ENSCAFG00000031295	CSF2RA	Colony stimulating factor 2 receptor subunit alpha	0.217636	1.94064	0.879072	https://www.genenames.org/tools/hcop/#!/?q=CSF2RA&qtype=symbol&qtax_id=9606&ttax_id=all&submit=true
ENSCAFG00000015159	JAK3	Janus kinase 3	-0.533493	1.8418	1.21064	https://asia.ensembl.org/Multi/Search/Results?q=ENSCAFG00000015159;site=ensembl;page=1
ENSCAFG00000012844	IL10RA	Interleukin 10 receptor subunit alpha	-0.526426	1.82984	1.18458	https://asia.ensembl.org/Multi/Search/Results?q=ENSCAFG00000012844;site=ensembl;page=1
ENSCAFG00000018600	LEPR	Leptin receptor	-0.0372709	1.77801	0.330319	https://asia.ensembl.org/Multi/Search/Results?q=ENSCAFG00000018600;site=ensembl;page=1
ENSCAFG00000018230	IL13RA2	Interleukin 13 receptor subunit alpha 2	-0.73298	1.77415	0.247176	https://asia.ensembl.org/Multi/Search/Results?q=ENSCAFG00000018230;site=ensembl;page=1
ENSCAFG00000018214	PGFRB	Platelet derived growth factor receptor beta	-0.295484	1.75328	0.537047	https://asia.ensembl.org/Multi/Search/Results?q=ENSCAFG00000018214;site=ensembl;page=1
ENSCAFG00000015806	AKT3	AKT serine/threonine kinase 3	-0.243763	1.72682	0.25139	https://asia.ensembl.org/Multi/Search/Results?q=ENSCAFG00000015806;site=ensembl;page=1
ENSCAFG00000005210	IL2RA	Interleukin 2 receptor subunit alpha	-0.920954	1.72253	1.49475	https://asia.ensembl.org/Multi/Search/Results?q=ENSCAFG00000005210;site=ensembl;page=1
ENSCAFG00000005306	SOCS3	Suppressor of cytokine signaling 3	0.176771	1.6835	2.46424	https://useast.ensembl.org/Dog/Search/Results?q=ENSCAFG00000005306;facet_species=Dog
ENSCAFG00000028978	IL2RG	Interleukin 2 receptor subunit gamma	-0.952923	1.62755	1.74286	https://asia.ensembl.org/Multi/Search/Results?q=ENSCAFG00000028978;site=ensembl;page=1
ENSCAFG00000001519	CSF2RB	Colony stimulating factor 2 receptor subunit beta	-0.232895	1.4857	0.866147	https://asia.ensembl.org/Multi/Search/Results?q=ENSCAFG00000001519;site=ensembl;page=1
ENSCAFG00000002057	PDGFRA	Platelet derived growth factor receptor alpha	-0.46142	1.47174	0.362577	https://asia.ensembl.org/Multi/Search/Results?q=ENSCAFG00000002057;site=ensembl;page=1
ENSCAFG00000018648	OSMR	Oncostatin M receptor	0.208639	1.43561	0.672645	https://asia.ensembl.org/Multi/Search/Results?q=ENSCAFG00000018648;site=ensembl;page=1
ENSCAFG00000030931	LIF	Leukemia inhibitory factor	0.0582725	1.41002	0.949311	https://www.uniprot.org/uniprotkb/Q8SPY1/entry
ENSCAFG00000014463	PTPN6	Protein tyrosine phosphatase non-receptor type 6	-0.610466	1.2888	1.10285	https://asia.ensembl.org/Multi/Search/Results?q=ENSCAFG00000014463;site=ensembl;page=1
ENSCAFG00000018579	GHR	Growth hormone receptor	-0.419097	1.18448	0.207611	https://asia.ensembl.org/Multi/Search/Results?q=ENSCAFG00000018579;site=ensembl;page=1
ENSCAFG00000018932	FHL1	Four and a half LIM domains 1	-1.35297	1.1022	0.360239	https://asia.ensembl.org/Multi/Search/Results?q=ENSCAFG00000018932;site=ensembl;page=1
ENSCAFG00000018661	LIFR	LIF receptor subunit alpha	-0.262467	0.927977	0.277782	https://asia.ensembl.org/Multi/Search/Results?q=ENSCAFG00000018661;site=ensembl;page=1
ENSCAFG00000000068	BCL2	BCL2 apoptosis regulator	-0.236134	0.892167	0.667129	https://asia.ensembl.org/Multi/Search/Results?q=ENSCAFG00000000068;site=ensembl;page=1
DEGs: differentially expressed genes

## Sheet: Supplemental Table-S2G (TGF-β)
Supplemental Table-S1G: DEGs from TGF-β signaling pathway
Gene ID	Gene Name	Gene Description	CV3P vs. CV1P	CV3S vs. CV1S	CV3S vs. CV3P	p-Value	Source
ENSCAFG00000010107	BMPR1B	Bone morphotic protein receptor type 1B	-1.992	6.56244	1.50644	0.000886794	https://asia.ensembl.org/Multi/Search/Results?q=ENSCAFG00000010107;site=ensembl_all;page=1
ENSCAFG00000008210	GREM1	Gremlin 1, DAN family BMP antagonist	-1.14713	2.92403	0.0203727	0.00805111	https://asia.ensembl.org/Multi/Search/Results?q=ENSCAFG00000008210;site=ensembl_all;page=1
ENSCAFG00000018405	FST	Follistatin	-0.827412	2.32939	0.840953	0.0185567	https://asia.ensembl.org/Multi/Search/Results?q=ENSCAFG00000018405;site=ensembl_all;page=1
ENSCAFG00000005843	LTBP1	Latent transforming growth factor beta binding protein 1	-0.808792	1.96066	0.713355	0.000409587	https://asia.ensembl.org/Multi/Search/Results?q=ENSCAFG00000005843;site=ensembl_all;page=1
ENSCAFG00000014548	FBN1	Fibrillin 1	-0.270022	1.79924	0.594122	0.000128595	https://asia.ensembl.org/Multi/Search/Results?q=ENSCAFG00000014548;site=ensembl_all;page=1
ENSCAFG00000014880	BMP4	Bone morphotic protein 4	-0.555582	1.77235	0.399232	0.00108949	https://asia.ensembl.org/Multi/Search/Results?q=ENSCAFG00000014880;site=ensembl_all;page=1
ENSCAFG00000012862	CHRD	Chordin	-0.940065	1.52766	0.368972	0.0275546	https://asia.ensembl.org/Multi/Search/Results?q=ENSCAFG00000012862;site=ensembl_all;page=1
ENSCAFG00000017634	THSD4	Thrombospondin type 1 domain containing 4	-0.697648	1.50266	0.344149	0.0210972	https://asia.ensembl.org/Multi/Search/Results?q=ENSCAFG00000017634;site=ensembl_all;page=1
ENSCAFG00000006142	DCN	Decorin	-0.798268	1.31086	0.683625	0.00958404	https://asia.ensembl.org/Multi/Search/Results?q=ENSCAFG00000006142;site=ensembl_all;page=1
ENSCAFG00000008704	THBS1	Thrombospondin 1	0.144472	1.29337	0.767136	0.025556	https://asia.ensembl.org/Multi/Search/Results?q=ENSCAFG00000008704;site=ensembl_all;page=1
ENSCAFG00000012011	BMP7	Bone morphotic protein 7	0.327008	1.26621	0.0912297	0.0390366	https://asia.ensembl.org/Multi/Search/Results?q=ENSCAFG00000012011;site=ensembl_all;page=1
ENSCAFG00000005449	TGFBR2	Transforming growth factor beta receptor 2	-0.423413	1.15788	0.472648	0.0176886	https://asia.ensembl.org/Multi/Search/Results?q=ENSCAFG00000005449;site=ensembl_all;page=1
ENSCAFG00000010815	TGFB2	Transforming growth factor beta 2	-0.947202	1.12772	0.195073	0.0353903	https://asia.ensembl.org/Multi/Search/Results?q=ENSCAFG00000010815;site=ensembl_all;page=1
ENSCAFG00000017388	SMAD3	SMAD family member 3	0.245793	0.850288	0.277152	0.0385717	https://asia.ensembl.org/Multi/Search/Results?q=ENSCAFG00000017388;site=ensembl_all;page=1
ENSCAFG00000007045	ID1	Inhibitor of DNA binding 1	-0.0581969	-0.87161	0.0715914	0.0494969	https://asia.ensembl.org/Multi/Search/Results?q=ENSCAFG00000007045;site=ensembl_all;page=1
ENSCAFG00000011590	RPS6KB2	Ribosomal protein S6 kinase B2	0.0146626	-0.881863	-0.66298	0.0314371	https://asia.ensembl.org/Multi/Search/Results?q=ENSCAFG00000011590;site=ensembl_all;page=1
DEGs: differentially expressed genes

## Sheet: Supplemental Table-S2H-cGMP-PKG
Supplemental Table-S1H: DEGs in cGMP-PKG signaling pathway
Gene ID	Gene Name	Gene Description	CV3P vs. CV1P	CV3S vs. CV1S	CV3S vs. CV3P	Source
ENSCAFG00000001097	ADCY8	Adenylate cyclase 8	-1.28882	4.3506	1.99313	https://asia.ensembl.org/Multi/Search/Results?q=ENSCAFG00000001097;site=ensembl;page=1
ENSCAFG00000014350	MEF2B	Myocyte enhancer factor 2B	0.0814403	2.94891	1.60662	https://asia.ensembl.org/Multi/Search/Results?q=ENSCAFG00000014350;site=ensembl;page=1
ENSCAFG00000003005	CREB5	CAMP responsive element binding protein 5	1.07035	2.16053	-0.0214493	https://asia.ensembl.org/Multi/Search/Results?q=ENSCAFG00000003005;site=ensembl;page=1
ENSCAFG00000029786	BDKRB2	Bradykinin receptor B2	0.370655	1.92365	0.721849	https://www.uniprot.org/uniprotkb/Q9BDQ4/feature-viewer
ENSCAFG00000008487	PDE3B	Phosphodiesterase 3B	-0.542884	1.88788	0.734797	https://asia.ensembl.org/Multi/Search/Results?q=ENSCAFG00000008487;site=ensembl;page=1
ENSCAFG00000008302	MEF2C	Myocyte enhancer factor 2C	0.0357465	1.84675	0.868372	https://asia.ensembl.org/Multi/Search/Results?q=ENSCAFG00000008302;site=ensembl;page=1
ENSCAFG00000009036	PLCB2	Phospholipase C beta 2	-0.691563	1.80148	1.04296	https://asia.ensembl.org/Multi/Search/Results?q=ENSCAFG00000009036;site=ensembl;page=1
ENSCAFG00000015806	AKT3	AKT serine/threonine kinase 3	-0.243763	1.72682	0.25139	https://asia.ensembl.org/Multi/Search/Results?q=ENSCAFG00000015806;site=ensembl;page=1
ENSCAFG00000017382	PIK3R6	Phosphoinositide-3-kinase regulatory subunit 6	0.352813	1.71496	0.266729	https://asia.ensembl.org/Multi/Search/Results?q=ENSCAFG00000017382;site=ensembl;page=1
ENSCAFG00000031280	KCNJ8	Potassium inwardly rectifying channel subfamily J member 8	-0.65546	1.71429	0.337899	https://asia.ensembl.org/Multi/Search/Results?q=ENSCAFG00000031280;site=ensembl;page=1
ENSCAFG00000016051	CACNA1C	Calcium voltage-gated channel subunit alpha1 C	-0.389414	1.69201	-0.501126	https://asia.ensembl.org/Multi/Search/Results?q=ENSCAFG00000016051;site=ensembl;page=1
ENSCAFG00000005187	EDNRB	Endothelin receptor type B	-0.0909068	1.68594	0.253513	https://asia.ensembl.org/Multi/Search/Results?q=ENSCAFG00000005187;site=ensembl;page=1
ENSCAFG00000017387	PIK3R5	Phosphoinositide-3-kinase regulatory subunit 5	-0.286412	1.52202	0.535069	https://asia.ensembl.org/Multi/Search/Results?q=ENSCAFG00000017387;site=ensembl;page=1
ENSCAFG00000023592	SLC8A1	Solute carrier family 8 member A1	-0.704956	1.46627	0.220181	https://asia.ensembl.org/Multi/Search/Results?q=ENSCAFG00000023592;site=ensembl;page=1
ENSCAFG00000007609	IRAG1	Inositol 1,4,5-triphosphate receptor associated 1	-0.308617	1.3246	-0.0977561	https://asia.ensembl.org/Multi/Search/Results?q=ENSCAFG00000007609;site=ensembl;page=1
ENSCAFG00000008527	GUCY1A1	Guanylate cyclase 1 soluble subunit alpha 1	-0.453386	1.278	0.519368	https://asia.ensembl.org/Multi/Search/Results?q=ENSCAFG00000008527;site=ensembl;page=1
ENSCAFG00000008566	GUCY1B1	Guanylate cyclase 1 soluble subunit beta 1	-0.550901	1.26748	0.289279	https://asia.ensembl.org/Multi/Search/Results?q=ENSCAFG00000008566;site=ensembl;page=1
ENSCAFG00000016413	GNAI1	G protein subunit alpha i1	-0.389929	1.20833	-0.0300243	https://asia.ensembl.org/Multi/Search/Results?q=ENSCAFG00000016413;site=ensembl;page=1
ENSCAFG00000031979	PRKG1	Protein kinase cGMP-dependent 1	-0.576889	1.20332	0.0510441	https://asia.ensembl.org/Multi/Search/Results?q=ENSCAFG00000031979;site=ensembl;page=1
ENSCAFG00000009564	ATP2B4	ATPase plasma membrane Ca2+ transporting 4	-0.374622	1.1526	0.0908541	https://asia.ensembl.org/Multi/Search/Results?q=ENSCAFG00000009564;site=ensembl;page=1
ENSCAFG00000002610	PRKCE	Protein kinase C epsilon	0.0171553	1.09869	0.295795	https://asia.ensembl.org/Multi/Search/Results?q=ENSCAFG00000002610;site=ensembl;page=1
ENSCAFG00000013481	CREB3L2	cAMP responsive element binding protein 3 like 2	-0.348346	0.993557	0.273231	https://www.genenames.org/tools/hcop/#!/?q=CREB3L2&qtype=symbol&qtax_id=9606&ttax_id=all&submit=true
ENSCAFG00000023463	ITPR1	Inositol 1,4,5-trisphosphate receptor type 1	0.0764718	0.806544	0.351677	https://asia.ensembl.org/Multi/Search/Results?q=ENSCAFG00000023463;site=ensembl;page=1
ENSCAFG00000017516	CALM1	Calmodulin 1	-0.0142022	-0.893156	-0.276755	https://asia.ensembl.org/Multi/Search/Results?q=ENSCAFG00000017516;site=ensembl;page=1
ENSCAFG00000007596	SLC25A4	Solute carrier family 25 member 4	0.178429	-0.944106	-0.569515	https://asia.ensembl.org/Multi/Search/Results?q=ENSCAFG00000007596;site=ensembl;page=1
ENSCAFG00000002646	CALM2	Calmodulin 2	0.250085	-1.00272	-0.86633	https://asia.ensembl.org/Multi/Search/Results?q=ENSCAFG00000002646;site=ensembl_all
DEGs: differentially expressed genes

## Sheet: Supplemental Table-S2I-CC-ROS
Supplemental Table-S1I: DEGs from chemical carcinogenesis - reactive oxygen species
Gene ID	Gene Name	Gene Description	CV3P vs. CV1P	CV3S vs. CV1S	CV3S vs. CV3P	Source
ENSCAFG00000006370	HGF	Hepatocyte growth factor	-0.380583	1.85389	0.558478	https://asia.ensembl.org/Multi/Search/Results?q=ENSCAFG00000006370;site=ensembl_all;page=1
ENSCAFG00000011531	PTPN1	Protein tyrosine phosphatase non-receptor type 1	0.204454	0.990035	0.489316	https://asia.ensembl.org/Multi/Search/Results?q=ENSCAFG00000011531;site=ensembl_all;page=1
ENSCAFG00000011204	NDUFB4	NADH:ubiquinone oxidoreductase subunit B4	0.0881096	-0.793132	-0.402063	https://asia.ensembl.org/Multi/Search/Results?q=ENSCAFG00000011204;site=ensembl_all;page=1
ENSCAFG00000000982	NDUFA6	NADH:ubiquinone oxidoreductase subunit A6	0.0264042	-0.808377	-0.423145	https://asia.ensembl.org/Multi/Search/Results?q=ENSCAFG00000000982;site=ensembl_all;page=1
ENSCAFG00000004842	NDUFC2	Ndufc2	-0.0793849	-0.830456	-0.47103	https://asia.ensembl.org/Multi/Search/Results?q=ENSCAFG00000004842;site=ensembl_all;page=1
ENSCAFG00000019536	ATP5D	ATP synthase F1 subunit delta	0.14267	-0.833572	-0.401005	https://asia.ensembl.org/Multi/Search/Results?q=ENSCAFG00000019536;site=ensembl_all;page=1
ENSCAFG00000003930	NDUFB2	NADH:ubiquinone oxidoreductase subunit B2	0.0763909	-0.848898	-0.514859	https://asia.ensembl.org/Multi/Search/Results?q=ENSCAFG00000003930;site=ensembl_all;page=1
ENSCAFG00000014738	COX8A	Cytochrome c oxidase subunit 8A	0.190494	-0.901646	-0.10733	https://www.bgee.org/gene/ENSG00000176340
ENSCAFG00000006232	NDUFA12	NADH:ubiquinone oxidoreductase subunit A12	0.272903	-0.909244	-0.254528	https://asia.ensembl.org/Multi/Search/Results?q=ENSCAFG00000006232;site=ensembl_all;page=1
ENSCAFG00000030171	NDUFA8	NADH:ubiquinone oxidoreductase subunit A8	0.16488	-0.912183	-0.318764	https://asia.ensembl.org/Multi/Search/Results?q=ENSCAFG00000030171;site=ensembl_all;page=1
ENSCAFG00000018497	NDUFA7	Ndufa7	0.265315	-0.912957	-0.428476	https://asia.ensembl.org/Multi/Search/Results?q=ENSCAFG00000018497;site=ensembl_all;page=1
ENSCAFG00000017667	NDUFAB1	Ndufab1	1.18748	-0.918246	-0.0307532	https://asia.ensembl.org/Multi/Search/Results?q=ENSCAFG00000017667;site=ensembl_all;page=1
ENSCAFG00000013353	MGST3	Microsomal glutathione S-transferase 3	0.579602	-0.920998	-0.468104	https://asia.ensembl.org/Multi/Search/Results?q=ENSCAFG00000013353;site=ensembl_all;page=1
ENSCAFG00000004456	NDUFB6	NADH:ubiquinone oxidoreductase subunit B6	0.109851	-0.929699	-0.333589	https://asia.ensembl.org/Multi/Search/Results?q=ENSCAFG00000004456;site=ensembl_all;page=1
ENSCAFG00000030152	NDUFS6	NADH:ubiquinone oxidoreductase subunit S6	0.200744	-0.939265	-0.441224	https://asia.ensembl.org/Multi/Search/Results?q=ENSCAFG00000030152;site=ensembl_all;page=1
ENSCAFG00000007596	SLC25A4	Solute carrier family 25 member 4	0.178429	-0.944106	-0.569515	https://asia.ensembl.org/Multi/Search/Results?q=ENSCAFG00000007596;site=ensembl_all;page=1
ENSCAFG00000000919	UQCRQ	Ubiquinol-cytochrome c reductase complex III subunit VII	0.131608	-0.951867	-0.311665	https://asia.ensembl.org/Multi/Search/Results?q=ENSCAFG00000000919;site=ensembl_all;page=1
ENSCAFG00000019529	NDUFS7	NADH:ubiquinone oxidoreductase core subunit S7	0.0927036	-0.955935	-0.463051	https://asia.ensembl.org/Multi/Search/Results?q=ENSCAFG00000019529;site=ensembl_all;page=1
ENSCAFG00000005861	NDUFA2	NADH:ubiquinone oxidoreductase subunit A2	-0.049219	-0.956816	-0.848529	https://asia.ensembl.org/Multi/Search/Results?q=ENSCAFG00000005861;site=ensembl_all;page=1
ENSCAFG00000031458	LOC477508	LOC477508	0.296955	-0.963033	-0.568019	https://asia.ensembl.org/Multi/Search/Results?q=ENSCAFG00000031458;site=ensembl_all;page=1
ENSCAFG00000012111	NDUFB3	NADH:ubiquinone oxidoreductase subunit B3	0.304413	-0.979357	-0.41781	https://www.bgee.org/gene/ENSG00000119013
ENSCAFG00000004260	UQCRH	Uqcrh	0.481827	-0.980035	-0.374388	https://asia.ensembl.org/Multi/Search/Results?q=ENSCAFG00000004260;site=ensembl_all;page=1
ENSCAFG00000016880	ATP5G1	ATP synthase membrane subunit c locus 1	0.332686	-0.980587	-0.374025	https://asia.ensembl.org/Multi/Search/Results?q=ENSCAFG00000016880;site=ensembl_all;page=1
ENSCAFG00000011083	NDUFS8	NADH:ubiquinone oxidoreductase core subunit S8	0.33344	-0.992752	-0.23492	https://asia.ensembl.org/Multi/Search/Results?q=ENSCAFG00000011083;site=ensembl_all;page=1
ENSCAFG00000029155	COX7A2	Cytochrome c oxidase subunit 7A2, mitochondrial	0.367667	-1.05818	-0.740044	https://www.genenames.org/tools/hcop/#!/?q=COX7A2&qtype=symbol&qtax_id=9606&ttax_id=all&submit=true
ENSCAFG00000006913	LOC612644/COX6B1	Cytochrome c oxidase subunit 6B1	0.101996	-1.08023	-0.362548	https://www.genenames.org/tools/hcop/#!/?q=COX6B1&qtype=symbol&qtax_id=9606&ttax_id=all&submit=true
ENSCAFG00000010200	NDUFS4	NADH:ubiquinone oxidoreductase core subunit S4	-0.0976756	-1.09884	-0.424797	https://www.ncbi.nlm.nih.gov/gene/17993
ENSCAFG00000002387	COX5B	Cytochrome c oxidase subunit 5B	0.5084	-1.12105	-0.447088	https://asia.ensembl.org/Multi/Search/Results?q=ENSCAFG00000002387;site=ensembl_all;page=1
ENSCAFG00000018753	NDUFA11	Ndufa11	-0.101263	-1.12961	-0.625436	https://asia.ensembl.org/Multi/Search/Results?q=ENSCAFG00000018753;site=ensembl_all;page=1
ENSCAFG00000032459	COX7C	Cytochrome c oxidase subunit 7C	0.0587065	-1.21257	-0.956855	https://www.ncbi.nlm.nih.gov/gene/1350
ENSCAFG00000022732	NU3M/MT-ND3	NADH-ubiquinone oxidoreductase chain 3	0.430263	-1.22951	-0.902118	https://www.uniprot.org/uniprotkb/Q9ZZ60/entry
ENSCAFG00000022729	ATP6	Mitochondrially encoded ATP synthase membrane subunit 6	0.0903454	-1.23656	-0.414988	https://www.bgee.org/gene/ENSCAFG00000022729
ENSCAFG00000012619	MGST1	Microsomal glutathione S-transferase 1	0.32023	-1.24611	-0.910224	https://asia.ensembl.org/Multi/Search/Results?q=ENSCAFG00000012619;site=ensembl_all;page=1
ENSCAFG00000014043	GSTT2B	Glutathione S-transferase theta-2B	0.349367	-1.29977	-1.03807	https://asia.ensembl.org/Multi/Search/Results?q=ENSCAFG00000014043;site=ensembl_all;page=1
DEGs: differentially expressed genes

[truncated: 19 more sheets: Supplemental Table-S2J (Rap1), Supplemental Table-S2K (Ras), Supplemental Table-S2L(Oxid.Ph), Supplemental Table-S2M (IBD), Supplemental Table-S2N (TRP), Suppl. Table-S3A (EGFR-TKI) , Suppl. Table-S3B (PI3K-Akt), Suppl. Table-S3C (NF-kappa B), Suppl. Table-S3D (Cytk-cytk-R), Suppl. Table-S3E (AGE-RAGE), Suppl. Table-S3F (JAK-STAT), Suppl. Table-S3G (TGF-beta), Suppl. Table-S3H (cGMP-PKG), Suppl. Table-S3I (ROS-Chem), Suppl. Table-S3J (Rap1), Suppl. Table-S3K (Ras), Supple. Table-S3L (Oxi. Phos), Suppl. Table-S3M (IBD), Suppl. Table-S3N (TRP Channels)]
